# Supplementary material for: Comprehensive analysis of mesenchymal cells reveals a dysregulated TGF-β/WNT/HOXB7 axis in patients with myelofibrosis
Source: JCI Insight. 2024 Dec 6;9(23):e173665. doi: 10.1172/jci.insight.173665 (PMC11623938; doi:10.1172/jci.insight.173665)
Supplement: Supporting data values [file jciinsight-9-173665-s200.xlsx]

## Sheet: Fig1c
MFI of markers on expanded stromal cells
CD90		CD73		CD105		CD140		CD295		CD106
Control	MPN-F	Control	MPN-F	Control	MPN-F	Control	MPN-F	Control	MPN-F	Control	MPN-F
149759	80015	18474	4489	2561	15204	189	268	525	1312	190	238
142570	41222	25384	4034	3977	20494	322	428	747	4359	258	150
119061	16174	44288	24108	5034	12927	774	121	479	2083	172	295
137806	56888	31820	35426	10512	13207	565	197	1647	2506	1055	575
57413	104977	22750	16215	6219	16760	364	198	1923	2489	619	364
147410	23578	20914	2192	5765	7310	720	175	1729	1814	586	156
167657	50680	31588	2453	6788	7327	400	405	2139	1943	632	1247
125676	22397	52084	3779	5567	8743	604	234	2672	1907	153	142
167049	15784	28117	2336	14663	10376	985	308	2357	1504	991	154
103710	79736	31683	7234	6524	32885	655	259	1249	2211	1516	430
142362	17670	25675	17282	5425	6540	593	122	1630	597	362	118
72309	102314	40077	62038	14708	26294	1304	1069	954	2432	519
121903		12619		7181		493		910		1514
127459		39748		8722		419		1499		315
119386		16727		5312		1984		1097		455

## Sheet: Fig1d
IL-1a		IL-1b		IL-8		IL-6		CCL2		TGF-B1		TGF-B2		TGF-B3		PDGF
Control	MPN-F	Control	MPN-F	Control	MPN-F	Control	MPN-F	Control	MPN-F	Control	MPN-F	Control	MPN-F	Control	MPN-F	Control	MPN-F
2.26	8.02	0	5.19	7.1	261.61	166.02	616.8	237.84	385.09	1616.04	4420.95	378.89	698.45	9.98	24.76	1.08	1.52
1.14	5.26	0	5.19	8.89	297.66	101.85	1708.61	61.36	1036.53	1632.76	5556.98	396.89	613.68	9.6	29.66	0.65	1.52
1.14	11.5	0	10.07	27.92	615.68	138.36	1201.02	224.36	1959.75	1450.73	4193.44	382.74	552.8	8.39	23.58	0.65	2.39
1.14	4.3	0	2.53	62.52	247.8	158.79	144.96	119.03	465.76	1112.58	4558.64	336.44	656.22	6.47	26.1	0.65	1.08
	7.12		5.19		373.31		356.52		341.71		4581.16		674.68		26.69		1.52
	6.2		5.19		273.46		910.04		1327.3		4316.45		665.11		25.54		1.52
	6.2		5.19		197.8		593.39		345.38		4575.79		908.82		27.19		1.52
	9.79		10.07		404.47		5042.97		3105.2		5644.52		767.04		29.3		2.39
	8.91		7.68		202.16		1088.99		2346.83		4425.08		771.19		25.46		2.39
	8.02		5.19		183		417.97		410.51		4733.71		983.17		25.15		1.52
Cytokine array

## Sheet: Fig 2c
q-PCR Expression (2-ΔCt*100)
ACTA2		PLZF1		PPARG		SOX9
Control	MPN-F	Control	MPN-F	Control	MPN-F	Control	MPN-F
0.652851	15.111	0.026609	0.959707	0.000052903*	0.00056104	0.668076	0.0243949
1.63306	11.8301	0.008	0.139512	2.9095e-05	0.00115531	0.483596	0.143939
8.50122	5.08923	0.0402148	0.00442278	0.00106659	0	0.18991	0.0228149
11.4984	2.76344	0.00047115	0.00295269	0.00016808	3.3739e-05	0.20004	0.067462
4.1362	4.12231	9.9195e-05	0.384207	0.00021272	1.4324e-05	0.363492	0.033988
6.87615	9.9231	0.0266093	0.0527548	0.00025468*	0.00014778	0.321298	0.0419594
5.15151	138.009	0	0.11646	0.00485378	0.00074163	0.061003	0.244136
5.73839	91.1655	0.00292116	1.53223	0.00089263*	0.00103412	0.353744	0.012311
8.92025	79.4767	0.00217485	0.0256013	0.00040157*	0.00166493	0.519955	0.042339
4.60521	24.9514	0.00894409	0.00018746	0.00143263	9.41e-05	0.027242	0.589093
3.14082		0.00182424		0.00174179		1.13018
4.25035		0.00623023		0.00125157		0.20757
12.1611		0.00085012		7.7075e-05		0.13208

## Sheet: Fig 2d
Differentiation scores
Osteo- differerntiation		Adipo-differentiation
Control	MPN-F	Control	MPN-F
2	3.9	2	0.4
2.1	4.2	2.5	0.3
2.2	4	2.1	0.6
1.9	4.1	2.3	0.5
2	3.85	2.2	0.7
2.7	4.4	2.5	0.5
2.6	4.11	2.6	0.3
3	4.23	2.9	0.5
1.5	4	3	0.55
2	4	2	0.58
2.2		1.9
2.3		2
1.5		2.5
2.2		3
3		2

## Sheet: Fig3b
HOXB-AS3, HOXB7 region peak value
nMSC	F-MSC
6	8
1	14
1	26

## Sheet: Fig 3c
q-PCR
HOXB2		HOXB5		HOXB7		HOXB9		HOXB-AS3
Control	MPN-F	Control	MPN-F	Control	MPN-F	Control	MPN-F	Control	MPN-F
0.062793	0.13077	0.007085	0.005642	0.07759	0.197984	0.000174	0.005864	0.0030983	0.223978
0.038537	0.234574	0.002096	0.039896	0.0405402	0.495493	0.000322	0.068416	0.0009623	0.148588
0.118819	0.173316	0.009668	0.021529	0.0681059	0.247321	0.000403	0.003994	0.0247486	0.00324697
0.039937	0.104816	0.001367	0.041799	0.00717904	1.21255	0.00154	0.000562	0.00198071	0.0208936
0.118861	0.45532	0.004323	0.093892	0.0179303	0.143357	0.000195	0.026084	0.00619619	0.00929462
0.05119	0.150947	0.003552	0.01895	0.010402	0.0572951	0.00072	0.00029	0.004294	0.00707144
0.156204	0.211587	0.004324	0.02985	0.058732	0.116165	0.001875	0.031554	0.010881	0.062179
0.128859	0.131065	0.011764	0.017407	0.063249	0.200965	0.001071	0.002503	0.012809	0.065308
0.177917	0.969972	0.011373	0.057164	0.044783	0.122618	0.002345	0.003355	0.012634	0.143908
0.027384		0.00104	0.007262	0.003262	0.407681	0.000229	0.00013535	0.001667	0.113038
0.290425		0.011459		0.075664		0.000356		0.018171
0.117586		0.013116		0.046895		0.000223		0.016553
0.07069		0.001454		0.009199		7.63e-05		0.001385

## Sheet: Fig 3e
q-PCR
ACTA2
WT CO	VF CO	WT CM	VF CM	TGFB
0.434257	1.52955	0.46974	1.93913	2.45074
0.272695	1.97722	0.248051	1.10896	1.39173
0.697518	0.955255	0.938456	1.97761	1.72414
HOXB7
WT CO	VF CO	WT CM	VF CM	TGFB
0.280918	1.37184	0.468245	1.46162	2.77094
0.083954	1.83241	0.654023	1.18054	2.14801
0.3181	1.02137	0.712532	1.83244	1.7395

## Sheet: Fig 4a
q-PCR
HS-5	SCR	HOXB7 KD3
1	0.97	0.27
1	0.98	0.31
1	0.96	0.33

## Sheet: Fig 4d
q-PCR
ACTA2		TAGLN
HS-5 SCR	HS-5 HOXB7 KD3	HS-5 SCR	HS-5 HOXB7 KD3
1	0.6	1.30667	0.576436
1.2	0.587937	1	0.534798
0.9	0.71862	1	0.289413

## Sheet: Fig 4e
q-PCR
TAGLN
SCR	SCR + DOX	SCR - DOX	HOXB7	HOXB7 + DOX	HOXB7 - DOX
1	0.9	0.8	0.59	0.52	0.8
0.74	0.89	1.08	0.63	0.52	1.01
0.74	0.95	1.33	0.88	0.39	1.15
HOXB7
SCR	SCR + DOX	SCR - DOX	HOXB7	HOXB7 + DOX	HOXB7 - DOX
1	0.64	2	1.64	0.69	1.13
0.9	1.35	1.27	1.34	0.7	1.53
1.04	1.68	1.55	1.59	0.75	1.26

[truncated: 5 more sheets: Fig 4f, Fig 5c, Fig 5e, Fig 5g, Fig 5h]
